# Supplementary material for: Abdominal Aortic Aneurysm Detection in Bioelectrical Impedance Cardiovascular Screenings—A Pilot Study
Source: J Clin Med. 2023 May 28;12(11):3726. doi: 10.3390/jcm12113726 (PMC10253797; doi:10.3390/jcm12113726)
Supplement: Supplementary file 1 [file jcm-12-03726-s001.zip]

Archive with 1 entries (1 files):
- jcm-2343106-supplementary.pdf
